# Supplementary material for: Targeted next-generation sequencing of the 16S-23S rRNA region for culture-independent bacterial identification - increased discrimination of closely related species
Source: Sci Rep. 2017 Jun 13;7:3434. doi: 10.1038/s41598-017-03458-6 (PMC5469791; doi:10.1038/s41598-017-03458-6)
Supplement: Supplementary file 1 — Dataset 1 [file 41598_2017_3458_MOESM1_ESM.xls]

## Sheet: DI
Targeted next-generation sequencing of the 16S-23S rRNA region for culture-independent bacterial identification - increased discrimination of closely related species.
Artur J. Sabat1,2, Evert van Zanten2, Viktoria Akkerboom1, Guido Wisselink2, Kees van Slochteren2, Richard F. de Boer2, Ron Hendrix2, Alexander W. Friedrich1, John W.A. Rossen1 and Anna M.D. (Mirjam) Kooistra-Smid1,2
1Department of Medical Microbiology, University of Groningen, University Medical Center Groningen, Groningen, The Netherlands.
2Department of Medical Microbiology, Certe, Groningen, The Netherlands.
TABLE S1 - Comparison of identification results of the tested methods.
Sample	Length (bp)	Sanger Sequencing 16S rDNA BLAST GenBank 1st match	Sanger Score	Sanger Sequencing 16S rDNA BLAST GenBank 2nd match	Sanger Score	Length (bp)	16-23S rDNA NGS BLAST GenBank 1st match	NGS Score	16-23S rDNA NGS BLAST GenBank 2nd match	NGS Score	Vitek MS (CERTE)-1ste ID	Vitek MS score	Bruker MS (UMCG)-1ste ID	Bruker Score
1	1287	Abiotrophia para-adiacens strain 03476079	1287/1287(100%)	Granulicatella adiacens strain GF02	1287/1287(100%)	4249	Abiotrophia para-adiacens	4249/4249(100%)	Enterococcus casseliflavus EC20	3849/4314(89.2%)	Granulicatella adiacens	99.9	Granulicatella sp. (adiacens)	1.981
2	1274	Achromobacter marplatensis strain B2	1273/1273(100%)	Achromobacter spanius strain JN52	1274/1274(100%)	4317	Achromobacter marplatensis	4317/4317(100%)	Achromobacter spanius DSM 23806	4286/4318(99.3%)	Achromobacter sp. (xylosoxidans)	50	No realiable identification	-
3	1265	Acinetobacter parvus strain MTCC 9828	1265/1265(100%)	Acinetobacter tjernbergiae strain DX 14971	1250/1266(98.7%)	4856	Acinetobacter parvus DSM 16617	4844/4856(99.8%)	Discontinuous BLAST alignment	NA	No identification	0	Acinetobacter parvus	2.172
4	1271	Acinetobacter bereziniae strain JDG127	1271/1271(100%)	Acinetobacter guillouiae strain phen 8	1265/1272(99.4%)	4602	Acinetobacter bereziniae CIP 70.12	4594/4602(99.8%)	Acinetobacter guillouiae strain NBRC 110550	4525/4605(98.3%)	Acinetobacter baumannii complex	99.9	No peaks	-
5 (Acinetobacter boumanii ATCC 19606)	1281	Acinetobacter baumannii strain CR7	1281/1281(100%)	Acinetobacter nosocomialis strain 6411	1261/1282(98.4%)	4595	Acinetobacter baumannii Ab04-mff	4594/4595(99.9%)	Acinetobacter nosocomialis strain 6411	4514/4605(98.0%)	Not enough peaks	0	Acinetobacter baumannii	2.229
6	1279	Actinobaculum schaalii strain NML 080380-2	1258/1261(99.8%)	Actinobaculum urinale strain NML 060863	1193/1263(94.5%)	4594	Actinobaculum schaalii strain CCUG 27420	4443/4620(96.2%)	Actinobaculum urinale DSM 15805	4091/4633(88.3%)	Listeria monocytogenes	92.2	Actinobaculum schaalii	2.041
7	1286	Actinomyces graevenitzii strain CCUG 27294	1279/1286(99.5%)	Actinomyces urogenitalis strain CCUG 38702	1211/1296(93.4%)	4539	Actinomyces graevenitzii C83	4492/4549(98.7%)	Discontinuous BLAST alignment	NA	No identification	0	Actinomyces graevenitzii	2.165
8	1283	Actinomyces neuii subsp. anitratus strain DSM 8577	1282/1284(99.9%)	Mobiluncus mulieris strain CCUG 30101	1139/1248(91.3%)	4540	Actinomyces neuii BVS029A5	4538/4542(99.9%)	Mobiluncus mulieris ATCC 35243	3829/4594(83.3%)	Actinomyces neuii	99.9	Actinomyces neuii	2.285
9	1275	Actinomyces turicensis strain WSB-1012	1275/1275(100%)	Actinomyces odontolyticus strain F0309	1235/1277(96.7%)	4557	Actinomyces turicensis ACS-279-V-Col4	4544/4560(99.6%)	Actinomyces odontolyticus ATCC 17982	4195/4596(91.3%)	Actinomyces turicensis	99.9	Actinomyces turicensis	1.735
10	1294	Bacillus cereus strain 192	1294/1294(100%)	Bacillus thuringiensis SP15 Bacillus anthracis PR10-4	1294/1294(100%) 1294/1294(100%)	4183	Bacillus cereus NC7401	4182/4183(99.9%)	Bacillus thuringensis YBT-020 Bacillus anthracis strain PR10-4	4182/4184(99.9%) 4179/4184(99.9%)	Bacillus sp. (cereus)	33	Bacillus cereus	2.185
11	1266	Citrobacter murliniae strain M-T-MRS_18	1265/1266(99.9%)	Citrobacter freundii strain MINA	1264/1266(99.9%)	4388	Citrobacter murliniae	4388/4388(100%)	Citrobacter freundii strain CAV1741	4343/4389(99.0%)	Citrobacter youngae	99.4	Citrobacter murlinae	2.206
12	1248	Corynebacterium striatum strain 1954BRRJ	1248/1248(100%)	Corynebacterium simulans strain UCL553	1231/1250(98.5%)	4571	Corynebacterium striatum strain 1961	4555/4611(98.8%)	Corynebacterium simulans strain Wattiau	4414/4619(95.6%)	Corynebacterium striatum	99.9	Corynebacterium striatum	2.11
13	1264	Corynebacterium ulcerans FRC58	1264/1264(100%)	Corynebacterium pseudotuberculosis 31	1262/1264(99.9%)	4552	Corynebacterium ulcerans FRC11	4552/4552(100%)	Corynebacterium pseudotuberculosis strain MB30	4500/4563(98.6%)	Corynebacterium ulcerans	99.9	Corynebacterium ulcerans	2.038
14	1247	Corynebacterium jeikeium K411	1244/1251(99.4%)	Corynebacterium falsenii strain BL 8171	1223/1251(97.8%)	4586	Corynebacterium jeikeium K411	4509/4613(97.7%)	Corynebacterium falsenii DSM 44353 strain BL 8171	4235/4639(91.3%)	Corynebacterium jeikeium	99.9	Corynebacterium jeikeium	2.097
15	1251	Corynebacterium amycolatum CCUG:57527	1250/1250(100%)	Corynebacterium lactis strain DNF00009	1237/1240(99.8%)	4579	Corynebacterium amycolatum SK46	4497/4593(97.9%)	Corynebacterium lactis RW2-5	4340/4623(93.9%)	Corynebacterium sp. (amycolatum)	50	Corynebacterium amycolatum	2.091
16	1265	Corynebacterium afermentans strain DMMZ 545	1260/1265(99.6%)	Corynebacterium pilbarense strain IMMIB WACC-658	1253/1267(98.9%)	4566	Corynebacterium afermentans	4566/4566(100%)	Corynebacterium pilbarense DSM 45350	4480/4582(97.8%)	Not enough peaks	0	Corynebacterium sp. (afermentans)	1.998
17	1261	Corynebacterium coyleae isolate 97-0171	1254/1261(99.4%)	Corynebacterium ureicelerivorans strain IMMIB RIV-2301	1236/1264(97.8%)	4588	Corynebacterium coyleae	4588/4588(100%)	Corynebacterium ureicelerivorans strain IMMIB RIV-2301	4272/4650(91.9%)	Not enough peaks	0	Corynebacterium coyleae	2.012
18	1256	Corynebacterium pseudogenitalium ATCC 33035	1252/1258(99.5%)	Corynebacterium accolens ATCC 49725	1241/1256(98.8%)	4625	Corynebacterium pseudogenitalium	3530/3609(97.8%)	Corynebacterium singulare strain IBS B52218	4281/4697(91.1%)	Not enough peaks	0	Corynebacterium sp. (tuberculostaticum)	1.715
19	1269	Delftia acidovorans strain 7K11A	1269/1269(100%)	Delftia tsuruhatensis X15 Delftia lacustris RK7	1269/1269(100%) 1269/1269(100%)	4636	Delftia acidovorans SPH-1	4627/4636(99.8%)	Delftia lacustris LZ-C Delftia tsuruhatensis MTQ3	4613/4636(99.5%) 4598/4637(99.2%)	Delftia acidovorans	99.9	Delftia acidovorans	2.089
20	1254	Dermabacter hominis	1254/1254(100%)	Helcobacillus massiliensis strain FF11	1247/1254(99.4%)	4517	Dermabacter hominis 1368	4500/4524(99.5%)	Helcobacillus massiliensis	4452/4530(98.3%)	Dermabacter hominis	99.9	Dermabacter hominis	2.006
21 (Enterobacter aerogenes ATCC 13048)	1265	Enterobacter aerogenes strain IITRCV01	1265/1265(100%)	Kluyvera cryocrescens TS IW 13	1262/1265(99.8%)	4510	Enterobacter aerogenes EA1509E	4503/4512(99.8%)	Klebsiella pneumoniae 342	4457/4510(98.8%)	Enterobacter aerogenes	99.9	Enterobacter aerogenes	2.288
22	1280	Enterococcus faecium Ef_aus00233	1280/1280(100%)	Enterococcus lactis strain KHI6	1279/1280(99.9%)	4381	Enterococcus faecium strain 64/3	4381/4381(100%)	Enterococcus hirae ATCC 9790	4323/4389(98.5%)	Enterococcus faecium	99.9	Enterococcus faecium	2.5
23	1288	Enterococcus faecalis strain KB1	1288/1288(100%)	Enterococcus rivorum strain Z_S_TSA 44	1267/1285(98.6%)	4364	Enterococcus faecalis strain LD33	4363/4364(99.9%)	Enterococcus rotai strain LMG 26678	4222/4386(96.3%)	Enterococcus faecalis	99.9	Enterococcus faecalis	2.373
24 (Enterococcus feacalis ATCC 51299)	1290	Enterococcus faecalis strain NC18	1290/1290(100%)	Enterococcus rivorum strain Z_S_TSA 44	1271/1290(98.5%)	4262	Enterococcus faecalis 62	4262/4262(100%)	Enterococcus faecium T110	4088/4275(95.6%)	Enterococcus faecalis	99.9	Enterococcus faecalis	2.264
25 (Streptococcus feacalis ATCC 29212)	1289	Enterococcus faecalis V583	1289/1289(100%)	Enterococcus rivorum strain Z_S_TSA 44	1270/1289(98.5%)	4364	Enterococcus faecalis OG1RF	4363/4364(99.9%)	Enterococcus rotai strain LMG 26678	4221/4386(96.2%)	Enterococcus faecalis	99.9	Enterococcus faecalis	2.307
26	1274	Escherichia coli strain 81402	1274/1274(100%)	Escherichia fergusonii strain K3 Shigella flexneri strain E58	1273/1274(99.9%) 1273/1274(99.9%)	4359	Escherichia coli strain NMEC O18	4346/4359(99.7%)	Escherichia fergusonii ATCC 35469 Shigella flexneri 4c strain 1205	4332/4359(99.4%) 4325/4361(99.2%)	Escherichia coli	99.9	Escherichia coli	2.322
27 (Escherichia coli ATCC 35150)	1269	Escherichia coli O157:H7 strain FRIK944	1269/1269(100%)	Shigella flexneri strain HASOB5 Shigella sonnei strain S-B13E	1267/1267(100%) 1267/1269(99.9%)	4451	Escherichia coli strain 2013C-4465	4445/4451(99.9%)	Shigella sonnei Ss046 Shigella flexneri 2002017	4420/4452(99.3%) 4419/4452(99.3%)	Escherichia coli	99.9	Escherichia coli	2.237
28 (Escherischia coli ATCC 25922)	1274	Escherichia coli strain 2009C-3133	1274/1274(100%)	Escherichia fergusonii BI08 Shigella flexneri Tc2-1	1274/1274(100%) 1273/1274(99.9%)	4358	Escherichia coli ATCC 25922	4358/4358(100%)	Escherichia fergusonii ATCC 35469	4334/4358(99.4%)	Escherichia coli	99.9	Escherichia coli	2.244
29 (Klebsialla pneumoniae ATCC 13883)	1263	Klebsiella pneumoniae strain K1	1263/1263(100%)	Klebsiella variicola strain CCFM8387	1261/1263(99.9%)	4343	Klebsiella pneumoniae KCTC 2242	4336/4343(99.8%)	Klebsiella variicola strain HKUOPLA	4313/4351(99.1%)	Klebsiella pneumoniae	99.9	Klebsiella pneumoniae	2.278
30	1309	Lactobacillus fermentum isolate 3-2-33	1309/1309(100%)	Lactobacillus plantarum strain IMAU20089	1307/1307(100%)	4453	Lactobacillus fermentum	4446/4453(99.8%)	Lactobacillus plantarum strain NCU116	4020/4509(89.2%)	Lactobacillus fermentum	99.9	not reliable identification	-
31	1297	Lactobacillus paracasei strain LP 7	1297/1297(100%)	Lactobacillus casei strain SWU22063	1297/1297(100%)	4269	Lactobacillus paracasei subsp. paracasei JCM 8130	4268/4269(99.9%)	Lactobacillus casei LOCK919	4266/4269(99.9%)	Not enough peaks	0	Lactobacillus paracasei	2.18
32	1310	Lactobacillus rhamnosus strain BM2	1310/1310(100%)	Lactobacillus casei JCM 8608	1309/1310(99.9%)	4270	Lactobacillus rhamnosus strain BPL5	4270/4270(100%)	Lactobacillus casei subsp. casei ATCC 393	4226/4271(98.9%)	Lactobacillus rhamnosus	99.9	Lactobacillus rhamnosus	2.014
33	1260	Moraxella catarrhalis strain 25239	1260/1260(100%)	Moraxella nonliquefaciens isolate 96127/99	1218/1226(99.3%)	4761	Moraxella catarrhalis BBH18	4760/4761(99.9%)	Discontinuous BLAST alignment	NA	Moraxella (Branhamella) catarrhalis	99.9	Moraxella (Branhamella) catarrhalis	2.32
34	1259	Moraxella lacunata	1258/1259(99.9%)	Moraxella equi strain 327/72	1251/1259(99.4%)	4796	Moraxella lacunata	4796/4796(100%)	Moraxella catarrhalis strain 25240	4571/4820(95%)	Moraxella sp.(nonliquefaciens / Moraxella lacunata)	17 /17	not reliable identification	-
35	1280	Pantoea dispersa strain VRBG-54	1280/1280(100%)	Plautia stali	1272/1280(99.4%)	4393	Pantoea dispersa	4393/4393(100%)	Plautia stali	4301/4431(97.1%)	Pantoea dispersa	99.9	Pantoea dispersa	2.212
36	1261	Propionibacterium acnes strain PA_12_1_L1	1261/1261(100%)	Propionibacterium avidum strain 44067	1218/1265(96.3%)	4385	Propionibacterium acnes strain PA_12_1_L1	4385/4385(100%)	Propionibacterium avidum 44067	4176/4466(93.5%)	Propionibacterium acnes	99.9	Propionibacterium acnes	2.191
37	1256	Pseudomonas aeruginosa PAO1-VE13	1256/1256(100%)	Pseudomonas otitidis strain P 8	1255/1256(99.9%)	4456	Pseudomonas aeruginosa PAO1-VE13	4456/4456(100%)	Pseudomonas otitidis strain LNU-E-001	4454/4456(99.9%)	Pseudomonas aeruginosa	99.9	Pseudomonas sp. (aeruginosa)	1.819
38 (Pseudomonas aeruginosa ATCC 27853)	1283	Pseudomonas aeruginosa strain UKMP14	1283/1283(100%)	Pseudomonas otitidis strain P 8	1282/1283(99.9%)	4456	Pseudomonas aeruginosa YL84	4456/4456(100%)	Pseudomonas otitidis strain LNU-E-001	4453/4456(99.9%)	Pseudomonas aeruginosa	99.9	Pseudomonas aeruginosa	2.406
39 (Salmonella enteritidis ATCC 13076)	1263	Salmonella enterica strain OLF-00D989 87-1	1263/1263(100%)	Citrobacter freundii strain 14/B10 Escherichia coli strain MPEC Y-69	1257/1265(99.4%) 1237/1263(97.9%)	4358	Salmonella enterica strain EC20120005	4357/4358(99.9%)	Escherichia coli strain CFSAN029787 Citrobacter freundii strain P10159	4262/4362(97.7%) 4216/4391(96.0%)	Salmonella group	99.9	Salmonella spp	2.322
40 (Shigella soneii ATCC 25931)	1280	Shigella sonnei strain FDAARGOS_90	1280/1280(100%)	Escherichia coli NCTC86EC Shigella flexneri 2002017	1279/1280(99.9%) 1279/1280(99.9%)	4358	Shigella sonnei 53G	4357/4358(99.9%)	Escherichia coli NCTC86EC Shigella flexneri 2a strain 981	4347/4358(99.7%) 4332/4358(99.4%)	Escherichia coli	99.9	Escherichia coli	2.313
41	1298	Staphylococcus aureus strain RIVM3897	1298/1298(100%)	Staphylococcus argenteus strain 1A_2	1298/1298(100%)	4361	Staphylococcus aureus strain GR2	4354/4361(99.8%)	Staphylococcus haemolyticus JCSC1435	4231/4393(96.3%)	Staphylococcus aureus	99.9	Staphylococcus aureus	2.193
42	1262	Staphylococcus aureus strain XQ	1262/1262(100%)	Staphylococcus argenteus strain 1A_2	1262/1262(100%)	4361	Staphylococcus aureus strain GR2	4354/4361(99.8%)	Staphylococcus haemolyticus JCSC1435	4232/4393(96.3%)	Staphylococcus aureus	99.9	Staphylococcus aureus	2.277
43 (Staphylococcus epidemidis ATCC 12228)	1299	Staphylococcus epidermidis strain MER_187	1299/1299(100%)	Staphylococcus capitis subsp. capitis strain Ph_20A1	1297/1299(99.9%)	4304	Staphylococcus epidermidis RP62A	4301/4304(99.9%)	Staphylococcus capitis subsp. capitis strain AYP1020	4272/4335(98.5%)	Staphylococcus epidermidis	99.9	Staphylococcus epidermidis	2.131
44 (Staphylococcus epidemidis ATCC 35983)	1294	Staphylococcus epidermidis strain MER_187	1293/1294(99.9%)	Staphylococcus capitis subsp. capitis strain Ph_20A1	1292/1294(99.9%)	4304	Staphylococcus epidermidis strain SEI	4301/4304(99.9%)	Staphylococcus capitis subsp. capitis strain AYP1020	4273/4335(98.6%)	Staphylococcus epidermidis	99.9	Staphylococcus epidermidis	2.105
45	1295	Staphylococcus epidermidis strain MER_187	1295/1295(100%)	Staphylococcus capitis subsp. capitis strain Ph_20A1	1293/1295(99.9%)	4304	Staphylococcus epidermidis strain SEI	4302/4304(99.9%)	Staphylococcus capitis subsp. capitis strain AYP1020	4274/4335(98.6%)	Staphylococcus epidermidis	99.9	Staphylococcus epidermidis	#N/A
46	1292	Staphylococcus capitis subsp. capitis strain 7G_1.2	1292/1292(100%)	Staphylococcus caprae	1292/1292(100%)	4282	Staphylococcus capitis subsp. capitis strain AYP1020	4279/4282(99.9%)	Staphylococcus caprae DSM 20608	4250/4317(98.4%)	Staphylococcus capitis	99.9	Staphylococcus capitis	2.167
47	1294	Staphylococcus haemolyticus strain FDHP2-3	1294/1294(100%)	Staphylococcus petrasii subsp. pragensis strain HN-31	1284/1294(99.2%)	4492	Staphylococcus haemolyticus strain S167	4486/4492(99.9%)	Staphylococcus epidermidis PM221	4391/4504(97.5%)	Staphylococcus haemolyticus	99.9	Staphylococcus haemolyticus	2.205
48	1294	Staphylococcus haemolyticus strain FDHP2-3	1294/1294(100%)	Staphylococcus petrasii subsp. pragensis strain HN-31	1284/1294(99.2%)	4491	Staphylococcus haemolyticus strain S167	4484/4492(99.8%)	Staphylococcus epidermidis PM221	4391/4503(97.5%)	Staphylococcus haemolyticus	99.9	Staphylococcus haemolyticus	2.147
49	1301	Staphylococcus hominis strain CIFT MFB 15295 TLP4	1301/1301(100%)	Staphylococcus petrasii strain CCM 8418	1290/1301(99.2%)	4453	Staphylococcus hominis	4453/4453(100%)	Staphylococcus pasteuri SP1	4350/4480(97.1%)	Staphylococcus hominis	99.9	Staphylococcus hominis	2.143
50	1296	Staphylococcus lentus strain SZ1	1296/1296(100%)	Staphylococcus vitulinus strain SX8	1287/1296(99.3%)	4328	Staphylococcus lentus	4328/4328(100%)	Staphylococcus vitulinus DSM 15615	4260/4329(98.4%)	Staphylococcus lentus	99.9	No realiable identification	-
51	1293	Staphylococcus pasteuri strain LP13_RH02	1293/1293(100%)	Staphylococcus warneri strain 4B_2.1	1293/1293(100%)	4418	Staphylococcus pasteuri SP1	4412/4421(99.8%)	Staphylococcus warneri SG1	4410/4421(99.8%)	Bad spectrum	0	Staphylococcus sp. (warneri)	1.851
52	1284	Streptococcus dysgalactiae subsp. equisimilis AC-2713	1284/1284(100%)	Streptococcus agalactiae strain FWL1402	1248/1284(97.2%)	4301	Streptococcus dysgalactiae subsp. equisimilis AC-2713	4301/4302(99.9%)	Streptococcus agalactiae strain FWL1402	4147/4311(96.2%)	Streptococcus sp. (dysgalactiae)	50	Streptococcus dysgalactiae	2.347
53	1268	Streptococcus gallolyticus strain LT2	1268/1268(100%)	Streptococcus pasteurianus strain 080205	1265/1268(99.8%)	4284	Streptococcus gallolyticus ATCC 43143	4284/4284(100%)	Streptococcus pasteurianus ATCC 43144	4258/4286(99.3%)	Streptococcus gallolyticus	99.9	Streptococcus gallolyticus	2.165
54	1283	Streptococcus gordonii strain D4	1283/1283(100%)	Streptococcus sanguinis strain ChDC B259	1222/1244(98.2%)	4268	Streptococcus gordonii strain KCOM 1506	4262/4268(99.9%)	Streptococcus sanguinis SK36	4155/4292(96.8%)	Streptococcus gordonii	99.9	Streptococcus gordonii	2.041
55	1270	Streptococcus mitis strain TonEJ2	1270/1270(100%)	Streptococcus pneumoniae strain Ejeff	1269/1270(99.9%)	4257	Streptococcus mitis strain KCOM 1350	4249/4259(99.8%)	Streptococcus pneumoniae SPN034156	4237/4258(99.5%)	Streptococcus mitis / Streptococcus oralis	99.9	Streptococcus pneumoniae	2.045
56	1282	Streptococcus mitis	1280/1282(99.9%)	Streptococcus oralis strain Uo5	1279/1282 (99.8%)	4258	Streptococcus oralis strain Uo5	4238/4260(99.5%)	Streptococcus mitis strain B6	4229/4262(99.2%)	Streptococcus mitis / Streptococcus oralis	99.9	Streptococcus pneumoniae	1
57	1281	Streptococcus mutans strain H40	1281/1281(100%)	Streptococcus troglodytae strain TKU 30	1216/1247(97.5%)	4408	Streptococcus mutans strain UA96	4401/4409(99.8%)	Streptococcus troglodytae DSM 25324	4206/4412(95.3%)	Streptococcus mutans	99.9	Streptococcus mutans	2.231
58	1272	Streptococcus oralis Uo5	1268/1272(99.7%)	Streptococcus mitis strain C13	1267/1272(99.6%)	4257	Streptococcus oralis Uo5	4240/4259(99.6%)	Streptococcus mitis B6	4229/4261(99.2%)	Streptococcus mitis / Streptococcus oralis	99.9	No peaks	-
59	1274	Streptococcus parasanguinis strain ChDC B356	1272/1274(99.9%)	Streptococcus mitis ATCC 903	1272/1274(99.9%)	4260	Streptococcus parasanguinis FW213	4230/4261(99.3%)	Streptococcus mitis SVGS_061	4120/4271(96.5%)	Streptococcus parasanguinis	99.9	Streptococcus parasanguinis	2.132
60	1270	Streptococcus pneumoniae ST556	1270/1270(100%)	Streptococcus mitis strain B6 Streptococcus pseudopneumoniae IS7493	1264/1270(99.5%) 1263/1270(99.4%)	4258	Streptococcus pneumoniae ST556	4258/4258(100%)	Streptococcus pseudopneumoniae IS7493 Streptococcus mitis strain B6	4235/4259(99.4%) 4235/4259(99.4%)	Streptococcus pneumoniae	99.9	Streptococcus pneumoniae	2.176
61 (Streptococcus pyogenes ATCC 19615)	1269	Streptococcus pyogenes strain STAB13021	1269/1269(100%)	Streptococcus canis strain C10	1245/1269(98.1%)	4436	Streptococcus pyogenes strain AP53	4436/4436(100%)	Streptococcus suis strain 90-1330	4194/4455(94.1%)	Streptococcus pyogenes	99.9	Streptococcus pyogenes	2.338
62 (Streptococcus pyogenes ATCC 19615)	1269	Streptococcus pyogenes strain STAB13021	1269/1269(100%)	Streptococcus canis strain C10	1245/1269(98.1%)	4436	Streptococcus pyogenes strain AP53	4436/4436(100%)	Streptococcus suis strain 90-1330	4194/4455(94.1%)	Streptococcus pyogenes	99.9	Streptococcus pyogenes	2.468
63	1291	Streptococcus sanguinis strain SK1284_K2-1	1290/1291(99.9%)	Streptococcus tigurinus strain AZ_3a	1270/1291(98.4%)	4275	Streptococcus sanguinis SK36	4258/4275(99.6%)	Streptococcus tigurinus strain DGIIBVI	4130/4288(96.3%)	Streptococcus sanguinis	99.9	Streptococcus sanguinis	2.221
64	1272	Streptococcus sanguinis strain JCM 5708	1271/1272(99.9%)	Streptococcus tigurinus strain AZ_3a	1252/1272(98.4%)	4275	Streptococcus sanguinis SK36	4265/4277(99.7%)	Streptococcus tigurinus strain DGIIBVI	4136/4288(96.5%)	Streptococcus sanguinis	99.9	Streptococcus sanguinis	2.124
65	1250	Streptococcus tigurinus strain 5171713	1245/1250(99.6%)	Streptococcus oralis strain HV 0s122	1240/1250(99.2%)	4259	Streptococcus tigurinus AZ_3a	4237/4260(99.5%)	Streptococcus oralis Uo5	4219/4265(98.9%)	Streptococcus mitis / Streptococcus oralis	99.9	Streptococcus sp. (oralis)	1.93
66	1270	Streptococcus vestibularis strain 1005_STHE	1270/1270(100%)	Streptococcus salivarius strain GD32 Streptococcus thermophilus JCM 20026	1269/1270(99.9%) 1265/1270(99.6%)	4283	Streptococcus vestibularis strain 1005_STHE	4283/4283(100%)	Streptococcus thermophilus KLDS SM Streptotoccus salivarius CCHSS3	4273/4283(99.8%) 4270/4283(99.7%)	Streptococcus sp. (vestibularis)	50	Streptococcus salivarius	1.941
67 (Yersinia enterocolitica ATCC 23715)	1288	Yersinia enterocolitica strain G6029	1288/1288(100%)	Yersinia aldovae 670-83	1277/1290(99.0%)	4769	Yersinia enterocolitica strain WA	4759/4769(99.8%)	Discontinuous BLAST alignment	NA	Yersinia enterocolitica	99.9	Yersinia enterocolitica	2.391
